# Supplementary material for: Gut protozoa of wild rodents – a meta-analysis
Source: Parasitology. 2024 May 8;151(6):594–605. doi: 10.1017/S0031182024000556 (PMC11427965; doi:10.1017/S0031182024000556)
Supplement: Hunter-Barnett and Viney supplementary material 3 — Hunter-Barnett and Viney supplementary material [file S0031182024000556sup003.xlsx]

## Sheet: Counts by country
Supplementary Table 2. The number of articles and data records per country that identified or surveyed a gut protozoan in a wild rodent. A total of 2,245 records were created from 344 articles, which differs from the totals shown in the table because some articles/records report data from multiple countries.
Country	Number of articles	Number of data records
Argentina	4	13
Australia	9	29
Austria	1	2
Bangladesh	1	36
Belarus	1	7
Belgium	1	1
Belize	1	2
Bolivia	5	43
Bosnia and Herzegovina	1	1
Brazil	13	43
Bulgaria	2	19
Canada	15	63
China	8	34
Colombia	3	40
Costa Rica	3	19
Croatia	1	5
Czech Republic	13	54
Egypt	3	6
Finland	7	14
France	2	16
Germany	10	71
Ghana	2	11
Greece	1	6
Grenada	2	2
Hungary	2	7
India	1	1
Indonesia	3	4
Iran	8	79
Israel	3	9
Italy	7	33
Japan	11	69
Jordan	2	5
Kenya	3	8
Laos	1	4
Latvia	1	3
Liberia	2	20
Lithuania	1	1
Macedonia	1	3
Malawi	2	5
Malaysia	4	31
Mexico	11	100
Mongolia	1	27
New Zealand	3	7
Nigeria	4	22
Norway	3	7
Palestine	1	3
Philippines	2	11
Poland	15	57
Romania	2	4
Russia	2	23
Saudi Arabia	1	6
Senegal	1	3
Serbia	2	8
Slovakia	6	47
Somaliland	1	6
South Africa	1	10
South Korea	1	2
Spain	4	23
Sweden	2	16
Tanzania	1	1
The Netherlands	2	2
Trinidad and Tobago	1	1
Turkey	7	42
Uganda	1	4
UK	31	179
Ukraine	1	2
USA	130	815
Venezuela	1	4
Zambia	1	1
Total	400	2252
