# Supplementary material for: Gut protozoa of wild rodents – a meta-analysis
Source: Parasitology. 2024 May 8;151(6):594–605. doi: 10.1017/S0031182024000556 (PMC11427965; doi:10.1017/S0031182024000556)
Supplement: Hunter-Barnett and Viney supplementary material 4 — Hunter-Barnett and Viney supplementary material [file S0031182024000556sup004.xlsx]

## Sheet: Species
Supplementary Table 3. Protozoa found in the gut of wild rodents. Protozoa are grouped by meta-group, and then alphabetically, with the number in parentheses showing the number of host species from which that protozoa had been identified. ‘Cilio’ are the ciliophora mega-group. Rodent taxa are shown by rodent species, with the number in parentheses showing the number of protozoa genera found in th…
		Amoebozoa				Apicomplexa													Cilio		Metamonada											Other
Rodent family	Rodent species	Acanthamoeba (1)	Amoeba (1)	Endolimax (5)	Entamoeba (29)	Adelina (1)	Caryospora (1)	Cryptosporidium (59)	Cyclospora (1)	Cystoisospora (1)	Dorisiella (1)	Eimeria (194)	Isospora (22)	Klossia (1)	Sarcocystis (1)	Toxoplasma (1)	Tyzzeria (2)	Monocystis (1)	Balantidium (2)	Other (1)	Giardia (50)	Hexamita (4)	Octomitus (3)	Spironucleus (3)	Hexamastix (2)	Chilomastix (13)	Retortamonas (4)	Tetratrichomonas (1)	Trichomonas (21)	Dientamoeba (1)	Tritrichomonas (3)	Blastocystis (8)	Pharyngomonas (1)
Aplodontiidae	Aplodontia rufa (1)
Bathyergidae	Heliophobius argenteocinereus (1)
Calomyscidae	Calomyscus spp. (2)
Castoridae	Castor canadensis (3)
	Castor fiber (3)
Caviidae	Hydrochoerus hydrochaeris (17)																			*
Chinchillidae	Lagostomus maximus (1)
Cricetidae	Akodon montensis (2)
	Alexandromys montebelli (4)
	Alexandromys oeconomus (1)
	Arvicola amphibius (4)
	Baiomys taylori (1)
	Craesomys rufocanus (2)
	Cricetulus migratorius (5)
	Lemmus lemmus (1)
	Lemmus trimucronatus (1)
	Melanomys caliginosus (1)
	Microtus agrestis (8)
	Microtus arvalis (4)
	Microtus californicus (1)
	Microtus longicaudus (2)
	Microtus mexicanus (1)
	Microtus miurus (1)
	Microtus montanus (4)
	Microtus mystacinus (2)
	Microtus ochrogaster (2)
	Microtus oregoni (1)
	Microtus pennsylvanicus (5)
	Microtus pinetorum (1)
	Microtus richardsoni (1)
	Microtus spp. (1)
	Microtus subterraneus (1)
	Microtus xanthognathus (1)
	Myodes gapperi (4)
	Myodes glareolus (8)
	Myodes macrotis (1)
	Myodes rutilus (2)
	Necromys lasiurus (1)
	Nectomys squamipes (1)
	Neodon fuscus (1)
	Neotoma albigula (1)
	Neotoma cinerea (2)
	Neotoma floridanus (1)
	Neotoma fuscipes (2)
	Neotoma lepida (2)
	Neotoma macrotis (2)
	Neotoma micropus (1)
	Neotoma stephensi (1)
	Oecomys mamorae (1)
	Ondatra zibethicus (7)
	Onychomys arenicola (1)
	Onychomys leucogaster (1)
	Onychomys torridus (1)
	Oryzomys palustris (2)
	Oxymycterus quaestor (1)
	Peromyscus attwateri (1)
	Peromyscus boylii (2)
	Peromyscus californicus (3)
	Peromyscus crinitus (1)
	Peromyscus difficilis (1)
	Peromyscus eremicus (1)
	Peromyscus eva (1)
	Peromyscus leucopus (4)
	Peromyscus maniculatus (6)
	Peromyscus pectoralis (1)
	Peromyscus spp. (2)
	Peromyscus truei (2)
	Phenacomys intermedius (1)
	Reithrodontomys fulvescens (1)
	Reithrodontomys megalotis (1)
	Reithrodontomys montanus (1)
	Sigmodon arizonae (1)
	Sigmodon hispidus (5)
	Sigmodon ochrognathus (1)
	Synaptomys borealis (1)
	Thaptomys nigrita (1)
	Zygodontomys brevicauda (1)
Ctenomyidae	Ctenomys boliviensis (1)
	Ctenomys conoveri (1)
	Ctenomys frater (1)
	Ctenomys lewisi (1)
	Ctenomys opimus (1)
	Ctenomys talarum (1)
Dasyproctidae	Dasyprocta leporina (1)
Echimyidae	Myocastor coypus (4)
Erethizontidae	Coendou spinosus (2)
	Erethizon dorsatum (1)
Geomyidae	Orthogeomys grandis (1)
	Thomomys bottae (1)
	Thomomys talpoides (3)
Gliridae	Eliomys quercinus (2)
Heterocephalidae	Heterocephalus glaber (6)
Heteromyidae	Chaetodipus baileyi (1)
	Chaetodipus californicus (1)
	Chaetodipus fallax (1)
	Chaetodipus formosus (1)
	Chaetodipus hispidus (2)
	Chaetodipus intermedius (1)
	Chaetodipus penicillatus (1)
	Chaetodipus spinatus (1)
	Dipodomys agilis (2)
	Dipodomys californicus (1)
	Dipodomys elator (1)
	Dipodomys gravipes (1)
	Dipodomys heermanni (3)
	Dipodomys merriami (1)
	Dipodomys microps (1)
	Dipodomys ordii (1)
	Dipodomys ornatus (1)
	Dipodomys panamintinus (1)
	Dipodomys spectabilis (1)
	Dipodomys venustus (1)
	Heteromys irroratus (1)
	Heteromys pictus (1)
	Heteromys spp. (1)
	Perognathus flavescens (1)
	Perognathus flavus (1)
Muridae	Acomys cahirinus (3)
	Acomys dimidiatus (1)
	Apodemus agrarius (3)
	Apodemus argenteus (3)
	Apodemus flavicollis (3)
	Apodemus mystacinus (1)
	Apodemus speciosus (4)
	Apodemus spp. (8)
	Apodemus sylvaticus (7)
	Apodemus uralensis (1)
	Arvicanthis niloticus (1)
	Bandicota savilei (1)
	Berylmys bowersi (1)
	Chiropodomys gliroides (1)
	Chrotomys whiteheadi (1)
	Conilurus penicillatus (1)
	Dasymys incomtus (1)
	Dephomys defua (1)
	Gerbilliscus guineae (1)
	Lemniscomys striatus (3)
	Leopoldamys edwardsi (2)
	Leopoldamys sabanus (1)
	Leporillus conditor (1)
	Lophuromys flavopunctatus (1)
	Lophuromys sikapusi (1)
	Mastomys natalensis (1)
	Maxomys surifer (1)
	Maxomys whiteheadi (1)
	Meriones hurrianae (2)
	Meriones meridianus (2)
	Meriones persicus (7)
	Meriones shawii (2)
	Meriones spp. (6)
	Meriones unguiculatus (2)
	Mus musculoides (1)
	Mus musculus (8)
	Mus spretus (1)
	Niviventer fulvescens (2)
	Otomys denti (1)
	Otomys irroratus (1)
	Praomys tullbergi (1)
	Rattus andamanensis (2)
	Rattus argentiventer (1)
	Rattus exulans (2)
	Rattus lutreola (1)
	Rattus norvegicus (13)
	Rattus rattus (11)
	Rattus spp. (7)
	Rattus tanezumi (2)
	Rattus tiomanicus (2)
	Rhabdomys pumilio (1)
	Sundamys muelleri (1)
	Tatera indica (1)
Nesomyidae	Cricetomys ansorgei (1)
	Cricetomys gambianus (1)
Sciuridae	Atlantoxerus getulus (1)
	Callosciurus caniceps (1)
	Callosciurus erythraeus (2)
	Callosciurus nigrovittatus (1)
	Callospermophilus lateralis (5)
	Cynomys gunnisoni (1)
	Cynomys leucurus (1)
	Cynomys ludovicianus (2)
	Euxerus erythropus (1)
	Funambulus palmarum (1)
	Glaucomys sabrinus (1)
	Glaucomys volans (1)
	Ictidomys mexicanus (1)
	Ictidomys tridecemlineatus (3)
	Marmota flaviventer (3)
	Marmota monax (2)
	Otospermophilus beecheyi (3)
	Otospermophilus variegatus (1)
	Poliocitellus franklinii (1)
	Sciurus aberti (1)
	Sciurus aestuans (1)
	Sciurus anomalus (1)
	Sciurus aureogaster (1)
	Sciurus carolinensis (3)
	Sciurus griseus (1)
	Sciurus niger (2)
	Sciurus spadiceus (2)
	Sciurus vulgaris (3)
	Spermophilus citellus (3)
	Spermophilus suslicus (2)
	Spermophilus xanthoprymnus (1)
	Tamias canipes (1)
	Tamias dorsalis (1)
	Tamias merriami (1)
	Tamias obscurus (1)
	Tamias striatus (2)
	Tamias townsendii (1)
	Tamiasciurus douglasii (1)
	Tamiasciurus hudsonicus (2)
	Urocitellus armatus (1)
	Urocitellus beldingi (5)
	Urocitellus columbianus (1)
	Urocitellus elegans (1)
	Urocitellus parryii (1)
	Urocitellus richardsonii (1)
	Urocitellus townsendii (1)
	Xerospermophilus spilosoma (1)
	Xerospermophilus tereticaudus (1)
Spalacidae	Eospalax baileyi (1)
	Nannospalax ehrenbergi (2)
	Nannospalax leucodon (2)
	Tachyoryctes splendens (1)
Thryonomyidae	Thryonomys swinderianus (4)
Zapodidae	Zapus hudsonius (1)
	Zapus princeps (1)
	Zapus trinotatus (1)
